# Supplementary material for: Data on the application of the focused beam reflectance measurement (FBRM): A process parameters dataset for the ethyl cellulose (EC) microparticles preparation by the solvent evaporation method
Source: Data Brief. 2020 Apr 21;30:105574. doi: 10.1016/j.dib.2020.105574 (PMC7184134; doi:10.1016/j.dib.2020.105574)
Supplement: Supplementary file 1 [file mmc1.xml]

<?xml version="1.0" encoding="utf-8" standalone="no"?>
<data>
  <datasets>
    <author>muhaimin_73@yahoo.de;mhn73@yahoo.com</author>
    <type>0</type>
    <dataset>
      <value>6</value>
      <reason>Other (please explain)</reason>
      <comments>I have submitted my raw data as a supplementary data file along with my manuscript</comments>
    </dataset>
  </datasets>
</data>
